# Supplementary material for: Structural basis for shape-selective recognition and aminoacylation of a D-armless human mitochondrial tRNA
Source: Nat Commun. 2022 Aug 30;13:5100. doi: 10.1038/s41467-022-32544-1 (PMC9427863; doi:10.1038/s41467-022-32544-1)
Supplement: Supplementary file 4 — Source Data [file 41467_2022_32544_MOESM4_ESM.xlsx]

## Sheet: Fig. 5a & Supplementary Table 3
Figure 5a	Aminoacylation assays for mtRNA-Ser(GCU) variants by mSerRS. [μM]
Time [min]	GC	GC	GC	A73G	A73G	A73G	A42U	A42U	A42U	2xGC	2xGC	2xGC	U55C	U55C	U55C	A56G	A56G	A56G	A56C	A56C	A56C	A57G	A57G	A57G	A56C	A56C	A56C	T-loop(UGA)	T-loop(UGA)	T-loop(UGA)	ΔU52•A62	ΔU52•A62	ΔU52•A62
0	0	0	0	0	0	0	0	0	0	0	0	0	0	0	0	0	0	0	0	0	0	0	0	0	0	0	0	0	0	0	0	0	0
0.5	0.503097	0.489827	0.503973	0.533252	0.521114	0.616101	0.543558	0.533249	0.538345	0.517878	0.503468	0.570682	0.11793	0.120036	0.168637	0.747349	0.62749	0.633063	0.228015	0.242454	0.214648	0.614656	0.391959	0.484638	0.111201	0.113187	0.159015	0.0397373	0.0463532	0.0495093	0.0410339	0.0582378	0.0223576
1	0.996973	0.882718	0.893386	0.859417	0.956594	0.994448	1.0512	1.00441	1.04324	1.00476	0.990654	1.11291	0.22636	0.234611	0.245311	1.20306	1.16633	1.18512	0.390026	0.394635	0.408568	0.916827	0.591033	0.744487	0.213443	0.221224	0.231313	0.0595184	0.0592821	0.0762363	0.0576342	0.055245	0.0701441
2	1.61518	1.59264	1.61211	1.74653	1.59767	1.60717	1.63652	1.68015	1.60913	1.6476	1.49076	1.27943	0.452938	0.508979	0.425963	1.7043	1.61027	1.54042	0.659498	0.709633	0.658673	1.18084	0.965457	1.17138	0.427093	0.479936	0.401657	0.0859155	0.0903461	0.0807564	0.090735	0.0849816	0.086719
4	1.7392	2.03272	1.9497	1.74625	2.02052	1.70421	1.89671	1.85413	1.73145	1.94953	1.89604	1.99096	0.685958	0.76325	0.868527	2.06407	1.79208	1.67044	0.976701	0.96136	0.93987	1.38401	1.21507	1.31368	0.646817	0.719698	0.818967	0.173836	0.188003	0.105712	0.126181	0.0952666	0.0926847
6	1.9528	1.97236	2.02191	2.11099	2.02109	1.97993	1.93481	2.28839	1.90339	2.03989	1.95054	2.0798	1.01463	0.991963	1.05311	1.96709	2.12825	1.80324	1.15699	1.3039	1.16244	1.60897	1.57299	1.52197	0.956737	0.93536	0.993019	0.297473	0.193451	0.198525	0.109956	0.122069	0.203495
10	1.96823	1.90874	1.99575	2.07578	2.01471	1.98315	1.82374	1.96744	1.94662	2.10033	1.9977	2.11987	1.40118	1.39194	1.47438	2.10231	2.08897	1.97428	1.59365	1.58699	1.50445	1.76353	1.66583	1.69933	1.32123	1.31251	1.39025	0.303959	0.33395	0.33715	0.20597	0.346319	0.383686
20	2.06471	1.84437	2.00359	2.00583	2.13487	1.93638	1.94154	2.07763	2.10643	1.95962	1.89941	2.05856	1.68552	1.67723	1.73574	2.0161	2.03926	2.04902	1.75784	1.65108	1.68855	1.87625	1.80439	1.59472	1.58934	1.58152	1.6367	0.427938	0.445267	0.160461	0.409216	0.542888	0.414346

## Sheet: Fig. 5c & Supplementary Table 4
Figure 5c	Aminoacylation of mtRNA-Ser(GCU) by mSerRS variants. [min^-1]
mtRNA-Ser(GCU) [μM]	WT	WT	WT	K110A	K110A	K110A	R118A	R118A	R118A	R139A	R139A	R139A	R143A	R143A	R143A	3xRA	3xRA	3xRA	R146A	R146A	R146A
0	0	0	0	0	0	0	0	0	0	0	0	0	0	0	0	0	0	0	0	0	0
0.1	0.488	0.403	0.531	0.671	0.671	0.448	0.313	0.34	0.311	0.233	0.209	0.256	0.205	0.202	0.251	0.144	0.149	0.141	0.112	0.124	0.065
0.2	1.011	0.726	0.955	1.355	1.334	1.354	0.679	0.706	0.733	0.456	0.436	0.419	0.369	0.331	0.368	0.17	0.162	0.158	0.142	0.122	0.125
0.4	1.682	1.544	1.612	1.872	1.69	1.969	1.399	1.369	1.268	0.799	0.662	0.889	0.655	0.595	0.664	0.308	0.299	0.296	0.207	0.183	0.199
0.6	1.818	2.14	1.561	2.461	2.624	2.637	1.711	1.7	1.844	1.064	1.041	1.21	0.963	0.975	1.026	0.419	0.515	0.403	0.39	0.376	0.403
0.8	2.435	2.681	2.265	2.855	2.836	2.584	2.015	2.342	2.15	1.752	1.418	1.645	1.461	1.478	1.375	0.603	0.687	0.592	0.505	0.579	0.44
1	2.964	3.251	3.173	3.379	3.429	3.399	2.563	2.569	2.324	2.152	2.323	2.153	1.915	1.83	2.174	0.702	0.791	0.738	0.632	0.724	0.639
2	4.452	4.483	4.563	4.519	4.55	4.609	4.023	3.891	2.986	3.416	3.523	3.786	2.803	3.148	3.008	0.994	1.043	0.989	0.892	0.925	1.102
4	6.164	5.806	5.764	5.98	5.917	6.309	5.203	4.902	5.124	5.458	5.165	5.275	4.616	4.437	4.788	1.943	1.903	2.003	1.788	1.971	1.851
8	7.28	7.104	6.912	7.244	7.122	7.053	6.742	6.174	6.699	6.627	5.972	6.313	5.352	5.521	5.669	3.089	3.295	2.901	3.025	2.853	2.995
